# Supplementary material for: Routine Hematological Parameters May Be Predictors of COVID-19 Severity
Source: Front Med (Lausanne). 2021 Jul 16;8:682843. doi: 10.3389/fmed.2021.682843 (PMC8322583; doi:10.3389/fmed.2021.682843)
Supplement: Supplementary Table 1 — Hematological parameters of severe and non-severe COVID-19 patients. All hematological parameters (from the time of hospital admission) from patients with severe and non-severe COVID-19 used to build the prediction model. [file Data_Sheet_1.CSV]

Cohort	ID	Age	Gender	WCC	HB	Neut	Lymph	PLT	MPV	PLT_Neut	PLT_Lymph	PLT_MPV	PLT_WCC	Neut_Lymph	WCC_Lymph	WCC_Neut	PCT %	PLCR%	PT	APTT	Fib	Ddimer	Days to ICU	VTE	Outcome	LOS
Severe COVID-19	CICU02	44	M	12.83	9.5	11.81	0.52	251		21.25317528	482.6923077		19.56352299	22.71153846	24.67307692	1.086367485			12.9	27	7.32	1.95	0	0	2
Severe COVID-19	CICU04	63	F	5.16	13.1	3.84	1.01	200		52.08333333	198.019802		38.75968992	3.801980198	5.108910891	1.34375			11.2	32.3			7	0	0
Severe COVID-19	CICU05	65	M	4.74	14.7	3.73	0.71	163		43.6997319	229.5774648		34.38818565	5.253521127	6.676056338	1.27077748			10.7	33.7		0.37	2	0	1
Severe COVID-19	CICU06	54	M	3.91	14.4	2.43	1.22	150		61.72839506	122.9508197		38.36317136	1.991803279	3.204918033	1.609053498			12.5	30.8		0.65	5	0	0
Severe COVID-19	CICU07	64	F	2.12	12.9	1.33	0.58	95		71.42857143	163.7931034		44.81132075	2.293103448	3.655172414	1.593984962			16.6	28.5	6.1	2.6	0	0	0
Severe COVID-19	CICU08	59	M	5.16	11.1	4.17	0.62	199		47.72182254	320.9677419		38.56589147	6.725806452	8.322580645	1.237410072			12.2	31.9			1	0	0
Severe COVID-19	CICU09	56	M	11.07	15.1	9.35	0.99	444		47.48663102	448.4848485		40.10840108	9.444444444	11.18181818	1.183957219			13.4	32.3	4.48	14.67	0	0	1
Severe COVID-19	CICU10	65	M	8.99	15.8	7.42	0.89	297		40.02695418	333.7078652		33.03670745	8.337078652	10.1011236	1.211590296			35.1	36.7		1.25	1	0	0
Severe COVID-19	CICU11	60	F	5.9	10.2	4.43	1.02	226	10.8	51.01580135	221.5686275	0.047787611	38.30508475	4.343137255	5.784313725	1.331828442			12.4	32.2	4.78	0.54	0	0	1
Severe COVID-19	CICU12	77	F	30.7	13.3	29.16	0.75	219		7.510288066	292		7.133550489	38.88	40.93333333	1.052812071			15	32.8			1	1	1
Severe COVID-19	CICU13	42	M	3.56	15.3	2.27	1.04	110		48.45814978	105.7692308		30.8988764	2.182692308	3.423076923	1.568281938			13.5			0.45	2	0	0
Severe COVID-19	CICU14	64	M	6.9	24.9	5.32	0.77	197		37.03007519	255.8441558		28.55072464	6.909090909	8.961038961	1.296992481			12.5				3	1	1
Severe COVID-19	CICU15	77	F	8.43	11	7.13	0.96	235	12	32.95932679	244.7916667	0.05106383	27.87663108	7.427083333	8.78125	1.182328191			11.8	34.9	5.75	1.41	0	0	2
Severe COVID-19	CICU16	72	F	3.79	9.5	2.71	0.86	136	9.7	50.18450185	158.1395349	0.071323529	35.88390501	3.151162791	4.406976744	1.398523985			13.3				2	0	2
Severe COVID-19	CICU17	77	F	7.67	11.6	6.48	0.61	207	12.9	31.94444444	339.3442623	0.062318841	26.98826597	10.62295082	12.57377049	1.183641975			12.5	28.9	6.33	2.22	0	0	2
Severe COVID-19	CICU18	67	M	19.28	12.6	17.79	1.06	407	11.9	22.87802136	383.9622642	0.029238329	21.10995851	16.78301887	18.18867925	1.083754918			16.8	28.7	7.51	>20	0	2	2
Severe COVID-19	CICU19	73	M	6.73	13.8	4.86	1.03	495	9.4	101.8518519	480.5825243	0.018989899	73.551263	4.718446602	6.533980583	1.384773663			14.7			14.17	0	0	0
Severe COVID-19	CICU20	63	M	9.13	15	7.77	0.63	160	10	20.59202059	253.968254	0.0625	17.52464403	12.33333333	14.49206349	1.175032175			11.5	37.2		0.45	2	0	0
Severe COVID-19	CICU21	60	F	4.38	13.2	2.68	1.27	191	11.2	71.26865672	150.3937008	0.058638743	43.60730594	2.11023622	3.448818898	1.634328358			13.4		4.28	0.27	4	0	0
Severe COVID-19	CICU22	49	F	7.46	13.5	5.33	1.4	40	13	7.504690432	28.57142857	0.325	5.361930295	3.807142857	5.328571429	1.399624765			13.9	25.8			1	0	0
Severe COVID-19	CICU23	48	M	4.69	13.2	3.18	1.14	173	11.2	54.40251572	151.754386	0.064739884	36.8869936	2.789473684	4.114035088	1.474842767			11.6	33.3	4.21	0.74	0	0	0
Severe COVID-19	CICU24	65	M	5.21	10.6	4.58	0.4	311	11.6	67.90393013	777.5	0.037299035	59.69289827	11.45	13.025	1.137554585			13.3	31.2	6.49	0.71	9	0	0
Severe COVID-19	CICU25	43	M	14.05	12.7	11.11	1.86	550	9	49.5049505	295.6989247	0.016363636	39.14590747	5.97311828	7.553763441	1.264626463			11.2	27	3.55	7.15	0	0	0
Severe COVID-19	CICU26	51	F	5.19	14.6	4.15	0.83	206	9.5	49.63855422	248.1927711	0.046116505	39.69171484	5	6.253012048	1.25060241			1.3	34.6		0.3	0	0	0
Severe COVID-19	CICU27	49	M	15.88	16.4	10.44	3.47	257	9.3	24.61685824	74.06340058	0.03618677	16.18387909	3.008645533	4.576368876	1.521072797			14.7		4.09	>20	0	1	0
Severe COVID-19	CICU28	65	M	10.55	9.4	7.23	2.03	239	12.3	33.05670816	117.7339901	0.051464435	22.65402844	3.561576355	5.197044335	1.459197787			13.8	32.2	>10	4.33	0	0	1
Severe COVID-19	CICU29	59	M	11.79	8.7	10.98	0.39	338	11.3	30.78324226	866.6666667	0.033431953	28.66836302	28.15384615	30.23076923	1.073770492			30.9	69.7	4.21	6.94	1	0	1
Severe COVID-19	CICU30	55	M	20.84	8.1	18.39	0.59	203	9.3	11.03860794	344.0677966	0.045812808	9.740882917	31.16949153	35.3220339	1.133224579			11.1	30.4	4.63	15.71	0	1	2
Severe COVID-19	CICU31	59	M	6.03	12.4	4.84	0.88	180	11.8	37.19008264	204.5454545	0.065555556	29.85074627	5.5	6.852272727	1.245867769			13.2	38.1		0.73	2	0	0
Severe COVID-19	CICU32	45	M	3.22	10.6	2.39	0.62	178	9.7	74.47698745	287.0967742	0.054494382	55.27950311	3.85483871	5.193548387	1.347280335			12.4		3.81	2.3	4	0	1
Severe COVID-19	CICU33	71	M	9.26	11.7	8.56	0.53	247	11.1	28.85514019	466.0377358	0.044939271	26.67386609	16.1509434	17.47169811	1.081775701			14.7	31.8		4.55	0	0	2
Severe COVID-19	CICU34	62	F	3.4	12.4		0.9	247	9.4		274.4444444	0.03805668	72.64705882	0	3.777777778				11.6				0	0	0
Severe COVID-19	CICU35	37	F	7.9	13.6	6.6	1.13	369	10	55.90909091	326.5486726	0.027100271	46.70886076	5.840707965	6.991150442	1.196969697			14	25	7.3	4.3	0	0	0
Severe COVID-19	CICU36	59	F	9.65	6.7	6.4	1.91	311	10.2	48.59375	162.8272251	0.032797428	32.22797927	3.35078534	5.052356021	1.5078125			12				6	0	0
Non-severe COVID-19	CWARD01	78	F	6.28	14.2	4.3	1.39	188	10.6	43.72093023	135.2517986	0.056382979	29.93630573	3.09352518	4.517985612	1.460465116	0.2	29.6	12.2	30.1		3.27		0	1	42
Non-severe COVID-19	CWARD02	61	M	6.4	13.5	4.81	0.96	275	8.9	57.17255717	286.4583333	0.032363636	42.96875	5.010416667	6.666666667	1.330561331	0.24	14.9	15.9			0.37		0	0	28
Non-severe COVID-19	CWARD03	52	F	1.57	14.6	0.95	0.71	168	11.1	176.8421053	236.6197183	0.066071429	107.0063694	1.338028169	2.211267606	1.652631579	0.19	33.5	11.8	27.3		0.34		0	0	9
Non-severe COVID-19	CWARD04	74	F	5.21	9.8	3.53	1.25	273	9.9	77.33711048	218.4	0.036263736	52.39923225	2.824	4.168	1.47592068	0.27	23.4				0.75		0	0	13
Non-severe COVID-19	CWARD05	48	M	7.68	8.6	5.76	1.49	316	10.6	54.86111111	212.0805369	0.033544304	41.14583333	3.865771812	5.154362416	1.333333333	0.33	28.7	11.3	31.5		1.68		0	0	10
Non-severe COVID-19	CWARD06	87	M	6.5	9	3.29	2.23	449	9.3	136.4741641	201.3452915	0.020712695	69.07692308	1.475336323	2.914798206	1.975683891	0.42	17.7	14.6			0.67		0	0	30
Non-severe COVID-19	CWARD07	52	M	5.24	14.2	3.15	1.56	245	8.8	77.77777778	157.0512821	0.035918367	46.75572519	2.019230769	3.358974359	1.663492063	0.22	16.1	12.3	28.8				0	0	6
Non-severe COVID-19	CWARD08	51	M	3.35	9.9	1.84	0.85	240	10.2	130.4347826	282.3529412	0.0425	71.64179104	2.164705882	3.941176471	1.820652174	0.15	25.6	12.3			0.42		0	0	16
Non-severe COVID-19	CWARD09	46	M	6.1	15.2	3.57	2.02	488	10	136.6946779	241.5841584	0.020491803	80	1.767326733	3.01980198	1.708683473	0.49	25.4	13.1					0	0	10
Non-severe COVID-19	CWARD10	49	M	6.13	15.3	4.35	1.46	178	13	40.91954023	121.9178082	0.073033708	29.03752039	2.979452055	4.198630137	1.409195402	0.23	47.6	13.7		6.25	1.62		0	0	8
Non-severe COVID-19	CWARD11	74	F	5.39	10.5	4.13	1.08	289	9.8	69.97578692	267.5925926	0.033910035	53.61781076	3.824074074	4.990740741	1.305084746	0.27	22.1	13		3.75	1.21		0	1	44
Non-severe COVID-19	CWARD12	60	F	6.83	13.7	4.66	1.55	212	9.6	45.49356223	136.7741935	0.045283019	31.03953148	3.006451613	4.406451613	1.465665236	0.2	21.5	12.4		5.5	0.24		0	0	5
Non-severe COVID-19	CWARD13	43	F	10.44	15.5	6.51	2.63	361	8.8	55.453149	137.2623574	0.024376731	34.57854406	2.475285171	3.969581749	1.603686636	0.31	14.4	10.7			0.43		0	0	7
Non-severe COVID-19	CWARD14	83	F	4.1	9.3	2.98	0.5	150	10	50.33557047	300	0.066666667	36.58536585	5.96	8.2	1.375838926	0.15	24	17.7			0.33		0	1	32
Non-severe COVID-19	CWARD15	38	F	3.56	12.5	2.17	1.14	155	9.8	71.42857143	135.9649123	0.063225806	43.53932584	1.903508772	3.122807018	1.640552995	0.15	23.9	10.6	26.6	4.15	1.47		0	0	5
Non-severe COVID-19	CWARD16	49	F	8.4	13.2	5.57	2.05	271	9.3	48.6535009	132.195122	0.034317343	32.26190476	2.717073171	4.097560976	1.508078995	0.25	19.7	11.4			0.46		0	0	3
Non-severe COVID-19	CWARD17	85	M	9.29	9.7	5.31	2.46	229	9.4	43.12617702	93.08943089	0.041048035	24.65016146	2.158536585	3.776422764	1.74952919	0.22	19.4				1.38		0	0	10
Non-severe COVID-19	CWARD18	68	M	3.48	11.3	2.43	0.63	187	8.7	76.95473251	296.8253968	0.046524064	53.73563218	3.857142857	5.523809524	1.432098765	0.16	16.3	14			1.21		0	0	7
Non-severe COVID-19	CWARD19	95	F	17.26	6.9	13.23	1.07	369	9.9	27.89115646	344.8598131	0.026829268	21.37891078	12.36448598	16.13084112	1.304610733	0.36	22.6	15.2			1.11
Non-severe COVID-19	CWARD20	91	M	4.82	12.7	3.66	0.59	105	9.6	28.68852459	177.9661017	0.091428571	21.78423237	6.203389831	8.169491525	1.316939891	0.1	22.2	16.4	31	3.61	1.29
